# Supplementary material for: Tree-ring chronology data of non-native Pinus kesiya (Royle ex Gordon) in Zambia
Source: Data Brief. 2021 Oct 3;38:107447. doi: 10.1016/j.dib.2021.107447 (PMC8503584; doi:10.1016/j.dib.2021.107447)
Supplement: Supplementary file 1 [file mmc1.zip › cpke.csv]

year	cc3060	cc3061	cc3062	cc3063	cc3064	cc3065	cc3066	cc3067	cc3068	cc3069	cc306A	cc306B	cc306C	cc306D	cc306E	cc306F	cc306G	cc306H	cc306I	cc306J	cc306K
1978	NA	NA	NA	NA	NA	6.1	NA	NA	NA	NA	NA	NA	NA	NA	NA	NA	NA	NA	NA	NA	NA
1979	NA	NA	NA	NA	NA	7.12	NA	NA	NA	NA	NA	NA	NA	7.78	NA	NA	NA	NA	NA	NA	NA
1980	NA	NA	NA	NA	6.39	5.37	NA	NA	NA	NA	NA	NA	NA	4.86	NA	NA	NA	NA	NA	5.1	NA
1981	NA	NA	NA	8.19	8.695	3.625	NA	NA	6.795	NA	NA	2.13	NA	7.705	NA	10.09	6.95	NA	NA	4.333	6.39
1982	NA	NA	7.04	3.86	8.917	7.495	NA	NA	10.853	13.36	NA	5.345	NA	8.235	NA	8.27	6.57	NA	4.34	3.616	7.815
1983	NA	10.92	7.56	8.08	8.232	6.45	8.23	NA	13.956	4.12	12.03	5.443	NA	8.1	NA	8.205	6.91	NA	7.75	5.723	9.553
1984	NA	9.46	8.45	9.33	15.045	9.17	9.73	NA	12.223	7.8	5.55	4.483	NA	6.055	NA	3.795	8.377	NA	6.15	4.903	5.493
1985	8.893	9.143	13.475	11.652	11.652	8.403	15.075	11.13	9.675	7.325	12.305	5.693	NA	9.545	NA	6.156	8.312	3.56	8.193	7.827	9.9
1986	7.89	6.86	8.585	6.38	8.97	5.582	7.345	11.815	6.937	8.316	9.753	7.225	13.37	2.76	NA	4.055	6.375	3.195	5.61	4.115	6.89
1987	4.81	5.04	7.745	6.315	5.922	4.407	6.1	4.085	7.542	7.01	6.78	3.02	10.715	4.39	8.72	3.13	5.552	1.866	4.425	3.712	5.527
1988	5.363	7.022	10.595	8.752	5.635	6.197	6.635	8.315	2.775	3.837	7.646	6.912	7.61	6.687	8.033	5.365	6.857	4.54	6.712	3.112	4.625
1989	3.363	7.305	8.11	7.03	4.617	6.532	9.34	6.72	6.982	6.825	7.96	3.467	6.005	5.485	7.616	5.672	6.407	2.4	5.982	3.04	4.87
1990	2.723	5.492	6.285	3.02	3.26	4.572	6.985	2.1	3.032	4.155	6.57	1.845	6.547	2.745	5.483	4.392	3.135	1.862	2.675	2.765	2.307
1991	3.6	5.682	7.76	2.365	2.167	5.557	6.81	6.192	4.457	6.61	8.326	1.347	5.91	3.902	4.023	3.145	5.487	2.065	4.09	3.87	1.325
1992	2.163	3.305	7.135	3.09	1.332	5.125	4.827	4.927	5.595	4.395	3.343	1.102	6.047	1.44	3.256	3.152	4.495	3.202	2.145	1.397	0.86
1993	2.913	4.032	4.71	3.007	1.722	4.152	3.437	3.7	4.065	4.355	4.75	2.13	4.865	1.93	3.406	2.282	3.855	2.182	2.007	1.802	1.157
1994	2.15	2.915	2.58	1.342	1.085	3.032	3.352	3.287	3.267	2.26	4.136	1.312	2.317	1.067	2.613	1.355	2.807	2.095	1.892	2.087	1.11
1995	2.92	4.497	5.525	3.057	1.605	3.772	3.75	4.425	5.732	3.335	6.453	1.79	3.345	3.067	2.313	2.642	3.452	1.727	2.752	2.07	1.98
1996	3.506	3.117	5.255	2.572	2.335	6.78	3.65	3.767	4.462	4.01	5.66	1.847	4.582	2.442	2.31	2.87	3.735	2.165	3.13	1.877	2.002
1997	3.723	4.09	6.18	3.107	2.65	6.365	3.292	3.317	4.317	3.967	5.006	1.315	3.832	2.265	3.616	3.297	3.646	2.302	4.395	2.032	2.602
1998	2.626	2.822	4.525	2.655	2.147	5.69	3.51	3.217	3.055	2.367	3.56	1.132	3.835	1.587	3.31	2.507	3.023	2.022	3.145	1.92	2.21
1999	2.63	2.625	5.75	2.43	2.007	4.722	2.666	2.882	3.655	2.377	3.36	1.142	3.522	1.735	3.226	3.06	3.07	2.425	2.83	1.575	2.56
2000	2.553	2.425	4.79	2.492	1.847	5.057	2.38	2.525	2.697	2.105	3.463	1.04	2.66	1.677	2.793	2.46	3.67	1.875	3.052	2.15	2.092
2001	4.023	2.672	5.105	2.205	1.815	4.786	2.816	2.595	3.095	2.452	4.045	0.9	3.47	1.392	2.63	2.33	2.775	1.85	2.58	2.335	1.87
2002	3.426	2.48	5.43	2.5	1.825	5.365	4.316	2.407	2.87	2.765	3.99	0.776	2.607	1.512	2.756	2.185	2.275	1.747	2.113	2.002	1.782
2003	3.506	2.235	4.795	2.19	1.977	4.885	4.316	2.197	2.71	2.263	3.29	1.56	2.275	1.355	2.39	2.13	1.76	1.675	3.343	2.127	1.852
2004	1.713	2.327	3.875	1.545	1.405	3.83	3.713	2.695	2.365	2.13	2.8	0.76	1.792	1.277	1.993	1.73	1.73	1.537	2.326	2.625	1.955
2005	1.676	1.637	2.675	1.387	1.185	3.25	3.193	1.767	1.835	1.866	2.56	0.443	1.777	1.317	1.806	1.287	1.68	1.555	1.525	1.106	1.96
2006	2.56	1.74	2.95	1.647	1.185	3.695	3.03	1.865	1.775	2.263	2.175	0.43	2.477	1.235	1.873	1.535	1.91	1.475	1.48	1.65	1.927
2007	1.96	1.822	3.135	1.85	1.335	3.02	3.99	2.03	2.045	1.666	2.475	0.453	1.833	1.19	1.763	1.432	1.39	1.36	1.44	1.643	1.425
2008	2.465	1.75	3.87	2.163	1.532	4.79	3.015	2.867	2.425	1.596	4.304	0.48	2.195	1.312	2.23	1.982	1.17	1.667	1.575	1.553	1.982
2009	2.56	1.63	3.66	1.41	1.747	3.585	2.13	2.293	1.995	1.406	2.125	0.63	1.4	1.15	1.723	1.933	2.16	1.255	1.555	1.25	1.522
2010	3.735	2.086	2.13	2.246	2.352	3.02	3.455	1.52	1.91	2.225	2.31	0.806	3.17	0.902	1.866	2.946	2.045	1.175	2.79	1.016	1.527
2011	4.235	2.52	3.43	2.93	2.947	4.14	3.34	1.596	2.78	2.38	3.92	1.113	2.06	1.16	2.67	2.646	1.74	1.677	2.93	1.163	2.192
2012	2.73	2.276	4.43	1.925	2.622	4	3.13	1.903	2.52	1.85	2.21	0.796	1.44	1.165	2.806	3.523	1.995	2.282	2.09	1.63	2.745
2013	3.145	2.82	4.075	2.335	2.872	4.265	2.53	2.25	2.885	1.78	2.47	0.71	2.29	1.25	3.203	3.95	1.68	2.35	0.52	1.333	2.955
2014	3.22	3.02	2.885	2.61	2.785	4.25	2.375	2.796	2.245	2.1	1.835	0.86	2.265	1.005	2.836	4.08	1.81	2.49	0.41	1.28	3.916
2015	3.8	3.035	3.86	2.15	2.23	3.82	1.795	3.326	2.725	2.18	2.235	NA	2.035	1.085	2.663	3.175	2.795	2.76	0.28	1.05	3.43
2016	2.865	2.35	3.325	1.94	2.025	3.565	2.75	3.48	3.65	1.67	2.185	NA	2.015	1.36	2.44	2.865	NA	2.3	0.5	1.22	2.915
2017	3.31	1.8	3.32	2.14	2.62	4.08	NA	4.03	4.715	1.99	2.38	NA	2.01	NA	3.7	NA	NA	2.18	NA	1.18	3.18
