# Supplementary material for: Tree-ring chronology data of non-native Pinus kesiya (Royle ex Gordon) in Zambia
Source: Data Brief. 2021 Oct 3;38:107447. doi: 10.1016/j.dib.2021.107447 (PMC8503584; doi:10.1016/j.dib.2021.107447)
Supplement: Supplementary file 2 [file mmc2.zip › ipke.csv]

year	ic2310	ic2311	ic2312	ic2313	ic2314	ic2315	ic2316	ic2317	ic2318	ic2319	ic231A	ic231B	ic231C	ic231D	ic231E	ic231F	ic231G	ic231H	ic231I	ic231J	ic231K	ic231L	ic231M	ic231N	ic231O	ic231P
1977	NA	NA	NA	NA	NA	NA	NA	NA	NA	NA	NA	NA	NA	NA	NA	NA	NA	NA	NA	NA	NA	7.37	NA	NA	NA	NA
1978	NA	NA	NA	NA	NA	NA	6.09	NA	NA	NA	NA	NA	NA	NA	NA	11.12	NA	NA	NA	NA	NA	6.653	NA	NA	NA	NA
1979	11.55	12.82	NA	11.685	NA	NA	9.025	NA	NA	NA	NA	NA	NA	NA	NA	10.41	NA	8.33	NA	NA	NA	7.396	NA	NA	NA	NA
1980	10.17	13.745	NA	16.323	17.72	13.6	12.635	NA	12.02	9.905	NA	13.18	NA	NA	20.72	10.16	NA	6.6	NA	NA	NA	7.473	NA	NA	NA	NA
1981	9.7	13.005	NA	14.82	15.74	14.906	13.99	11.33	16.24	11.182	15.825	14.07	NA	NA	14.156	8.965	NA	7.11	13.87	NA	11.14	5.366	7.3	16.48	11.6	NA
1982	5.765	7.645	8.78	9.785	9.126	13.963	4.807	12.343	17.03	13.237	13.593	2.21	NA	NA	11.812	10.422	7.13	8.12	12.343	NA	3.44	1.36	9.865	3.315	10.7	14.87
1983	7.07	10.855	3.66	11.597	5.943	6.103	3.59	5.347	3.785	10.972	11.805	6.54	NA	NA	3.845	3.965	8.105	5.97	8.836	NA	9.066	5.586	9.56	4.067	6.99	12.423
1984	4.107	11.42	6.352	11.915	10.9	8.89	8.845	7.567	6.336	9.637	14.532	12.205	NA	NA	5.925	1.672	9.54	5.935	9.766	NA	9.693	4.543	7.792	10.405	9.302	7.24
1985	8.65	12.915	9.962	15.262	11.013	12.616	9.792	10.69	13.483	10.67	11.905	16.46	10.065	NA	5.767	4.65	9.645	9.25	11.51	16.77	11.086	5.606	8.445	7.96	10.877	6.985
1986	8.74	8.68	8.192	12.512	8.116	12.24	8.622	8.105	9.23	10.515	11.602	10.915	9.81	NA	6.14	5.945	8.75	6.59	9.907	15.757	5.38	5.143	6.012	6.4	9.707	6.327
1987	7.2	3.185	8.07	12.11	4.896	6.826	5.537	4.725	5.205	5.005	4.507	7.015	3.855	NA	4.432	5.225	5.685	3.445	8.217	14.39	3.51	4.126	5.032	3.392	4.627	4.487
1988	3.697	2.522	6.135	5.89	5.403	9.733	4.547	5.115	5.157	4.122	6.76	9.91	5.145	NA	3.41	3.72	2.615	1.195	6.247	9.43	1.943	3.76	5.675	3.24	2.95	2.77
1989	3.18	3.22	3.95	5.997	3.71	5.976	4.035	5.11	6.647	3.287	2.177	8.82	5.135	NA	1.397	1.867	2.755	2.51	5.722	5.8	1.796	3.936	4.652	2.362	3.625	3.742
1990	5.2	3.77	7.365	7.76	4.146	6.106	3.252	5.672	6.83	6.607	5.432	11.575	9.155	NA	3.262	2.995	3.285	2.85	4.605	7	2.56	5.34	6.322	2.705	4.952	5.242
1991	5.817	4.345	10.042	5.576	4.13	6.813	3.957	5.237	6.792	5.582	3.717	8.64	9.275	NA	3.835	3.662	3.985	3.23	4.432	8.692	2.866	4.22	5.697	2.667	3.055	4.155
1992	1.697	3.655	4.297	1.536	2.136	2.376	3.255	3.847	2.805	6.155	3.89	10.21	7.28	NA	1.277	1.28	2.83	1.35	3.892	5.922	1.81	1.89	3.935	2.012	3.462	4.187
1993	3.512	3.315	5.765	3.206	2.51	3.62	3.95	2.712	2.735	7.132	5.017	9.73	7.59	NA	2.185	1.99	2.065	1.835	4.94	3.09	2.806	4.13	3.4	1.712	5.32	3.812
1994	1.695	1.97	2.952	3.03	2.47	3.78	2.805	2.38	4.69	4.737	3.467	5.93	6.49	NA	0.767	1.695	0.775	0.795	3.2	2.222	0.92	5.22	1.665	1.747	3.227	1.807
1995	2.352	1.962	4.565	3.556	2.096	6.146	2.475	2.895	5.562	5.537	3.755	3.53	7.565	8.72	1.117	2.352	1.3	1.04	4.165	1.615	1.493	4.143	1.522	1.865	2.38	1.962
1996	3.855	2.307	4.345	4.08	1.686	3.996	2.782	2.527	2.765	4.527	3.337	4.725	3.97	7.27	1.115	2.605	1.39	1.04	3	2.135	1.866	2.993	1.57	1.107	2.655	2.475
1997	3.915	2.592	5.815	4.425	2.15	4.57	2.475	2.802	3.53	4.782	5.18	7.12	4.715	10.35	1.157	2.345	2.61	1.705	3.3	1.77	3.03	3.71	2.852	1.84	3.177	3.087
1998	4.057	3.182	6.11	5.96	2.436	5.19	2.085	2.915	2.696	5.782	4.4	8.38	7.43	7.505	1.097	1.975	2.03	1.465	3.133	0.962	2.756	2.856	3.657	1.172	3.077	2.565
1999	3.69	2.95	4.267	5.56	3.86	3.89	2.777	2.927	3.616	6.022	2.917	6.37	7.815	10.685	0.897	1.882	1.475	1.095	2.733	1.372	2.626	2.746	3.407	1.882	3.867	1.975
2000	2.472	1.952	4.442	3.875	2.48	2.715	2.375	2.287	3.253	4.56	2.422	4.33	5.38	9.295	0.847	1.68	1.08	1.065	2.776	0.83	1.813	3.09	3.747	1.475	2.447	2.42
2001	4.165	2.907	5.627	4.91	3.016	2.895	2.13	2.807	3.003	3.422	2.737	4.44	5.03	5.425	1.275	2.422	2.11	1.165	2.41	0.862	2.03	3.533	3.627	1.96	2.965	2.795
2002	4.04	2.203	2.982	7.545	2.626	4.365	1.82	3.32	3.203	2.89	3.322	3.11	5.065	2.545	0.747	2.067	1.995	1.22	2.356	0.632	2.196	2.65	3.687	1.063	2.86	2.83
2003	4.067	2.066	4.402	4.805	3.443	6.17	2.275	2.677	3.33	3.995	3.433	5.24	5.545	2.12	0.892	2.36	2.05	1.61	3.1	0.865	2.96	2.546	3.452	1.796	2.58	2.442
2004	2.807	1.876	3.012	3.645	2.543	3.62	2.29	1.892	2.663	3.07	2.89	4.66	3.71	2.025	0.775	2.32	1.165	1.21	2.43	0.732	2.6	2.58	2.595	1.89	2.34	1.47
2005	1.355	1.31	2.38	1.985	1.066	1.74	1.982	1.395	0.876	1.43	1.886	1.09	1.335	3.105	0.563	1.095	0.88	0.895	1.615	0.642	1.25	1.083	1.375	0.7	1.035	1.412
2006	2.205	1.413	2.246	1.77	1.703	2.54	2.047	1.425	1.36	1.89	6.47	3.94	2.485	2.265	0.783	1.755	1.51	1.17	2.05	0.56	2.166	1.973	1.287	1.12	1.82	2.03
2007	2.68	1.77	2.81	3.095	2.325	3.68	2.012	1.49	2.156	2.315	4.015	4.99	4.285	1.485	1.003	2.275	1.615	1.52	2.49	0.615	2.986	2.593	1.267	1.435	2.41	3.45
2008	2.917	1.763	3.45	4.165	2.66	5.575	1.756	1.96	2.79	2.9	3.95	5.01	5.33	0.745	1.026	2.27	2.08	1.53	2.97	0.74	3.546	2.21	0.706	1.76	2.73	2.8
2009	2.935	2.586	2.77	2.92	3.165	3.98	1.656	2.407	2.873	3.115	3.46	3.52	3.915	1.14	1.063	2.395	1.32	1.35	4.165	0.7	2.853	2.506	1.156	1.26	2.775	2.362
2010	2.567	1.666	2.65	2.67	2.57	2.755	2.003	2.452	3.106	2.295	3.195	3.42	3.635	1.12	0.815	1.985	1.45	1.745	2.625	0.6	2.656	1.81	1.55	1.58	2.1	3.1
2011	3.457	2.156	2.835	3.585	2.59	3.29	2.276	2.885	3.52	2.61	3.69	4.03	3.785	0.785	0.65	2.135	NA	0.985	2.325	0.65	2.43	2.406	1.26	1.115	2.26	2.655
2012	4.442	2.446	2.355	4.23	1.31	2.245	3.873	2.697	2.826	2.165	2.05	4.7	2.315	1.21	0.6	1.79	NA	0.65	3.21	0.71	2.056	1.833	1.535	1.04	2.285	2.965
2013	4.937	2.123	2.165	3.455	1.64	3.675	3.923	2.992	2.73	2.355	2.485	4.78	3.305	0.805	0.595	1.66	NA	0.805	2.805	NA	2.08	1.84	0.885	1.545	1.807	2.832
2014	2.582	1.486	1.955	3.58	1.86	3.175	3.08	2.772	2.865	2.49	2.19	6.68	3.625	0.725	0.69	1.63	NA	0.98	1.86	NA	2.3	1.84	1.13	2.01	2.055	2.07
2015	3.237	1.61	2.45	3.12	1.92	3.9	3.57	3.04	3.83	3.02	1.95	7.45	4.16	0.855	0.74	1.78	NA	0.87	0.95	NA	3.42	2.21	1.15	1.93	2.102	2.007
2016	3.837	1.63	3.66	2.77	2.31	3.87	5.05	NA	6.55	2.905	3.01	3.97	5.185	1.12	0.73	1.71	NA	0.48	1.33	NA	2.276	2.84	NA	1.66	2.692	3.003
2017	3.257	1.865	5.67	2.02	3.12	5.805	NA	NA	5.43	3.8	2.915	3.92	4.915	0.94	NA	NA	NA	1.02	NA	NA	1.84	3.67	NA	2.86	2.63	3.66
