# Supplementary material for: Tree-ring chronology data of non-native Pinus kesiya (Royle ex Gordon) in Zambia
Source: Data Brief. 2021 Oct 3;38:107447. doi: 10.1016/j.dib.2021.107447 (PMC8503584; doi:10.1016/j.dib.2021.107447)
Supplement: Supplementary file 3 [file mmc3.zip › pke.csv]

year	cc3060	cc3061	cc3062	cc3063	cc3064	cc3065	cc3066	cc3067	cc3068	cc3069	cc306A	cc306B	cc306C	cc306D	cc306E	cc306F	cc306G	cc306H	cc306I	cc306J	cc306K	ic2310	ic2311	ic2312	ic2313	ic2314	ic2315	ic2316	ic2317	ic2318	ic2319	ic231A	ic231B	ic231C	ic231D	ic231E	ic231F	ic231G	ic231H	ic231I	ic231J	ic231K	ic231L	ic231M	ic231N	ic231O	ic231P
1977	NA	NA	NA	NA	NA	NA	NA	NA	NA	NA	NA	NA	NA	NA	NA	NA	NA	NA	NA	NA	NA	NA	NA	NA	NA	NA	NA	NA	NA	NA	NA	NA	NA	NA	NA	NA	NA	NA	NA	NA	NA	NA	7.37	NA	NA	NA	NA
1978	NA	NA	NA	NA	NA	6.1	NA	NA	NA	NA	NA	NA	NA	NA	NA	NA	NA	NA	NA	NA	NA	NA	NA	NA	NA	NA	NA	6.09	NA	NA	NA	NA	NA	NA	NA	NA	11.12	NA	NA	NA	NA	NA	6.653	NA	NA	NA	NA
1979	NA	NA	NA	NA	NA	7.12	NA	NA	NA	NA	NA	NA	NA	7.78	NA	NA	NA	NA	NA	NA	NA	11.55	12.82	NA	11.685	NA	NA	9.025	NA	NA	NA	NA	NA	NA	NA	NA	10.41	NA	8.33	NA	NA	NA	7.396	NA	NA	NA	NA
1980	NA	NA	NA	NA	6.39	5.37	NA	NA	NA	NA	NA	NA	NA	4.86	NA	NA	NA	NA	NA	5.1	NA	10.17	13.745	NA	16.323	17.72	13.6	12.635	NA	12.02	9.905	NA	13.18	NA	NA	20.72	10.16	NA	6.6	NA	NA	NA	7.473	NA	NA	NA	NA
1981	NA	NA	NA	8.19	8.695	3.625	NA	NA	6.795	NA	NA	2.13	NA	7.705	NA	10.09	6.95	NA	NA	4.333	6.39	9.7	13.005	NA	14.82	15.74	14.906	13.99	11.33	16.24	11.182	15.825	14.07	NA	NA	14.156	8.965	NA	7.11	13.87	NA	11.14	5.366	7.3	16.48	11.6	NA
1982	NA	NA	7.04	3.86	8.917	7.495	NA	NA	10.853	13.36	NA	5.345	NA	8.235	NA	8.27	6.57	NA	4.34	3.616	7.815	5.765	7.645	8.78	9.785	9.126	13.963	4.807	12.343	17.03	13.237	13.593	2.21	NA	NA	11.812	10.422	7.13	8.12	12.343	NA	3.44	1.36	9.865	3.315	10.7	14.87
1983	NA	10.92	7.56	8.08	8.232	6.45	8.23	NA	13.956	4.12	12.03	5.443	NA	8.1	NA	8.205	6.91	NA	7.75	5.723	9.553	7.07	10.855	3.66	11.597	5.943	6.103	3.59	5.347	3.785	10.972	11.805	6.54	NA	NA	3.845	3.965	8.105	5.97	8.836	NA	9.066	5.586	9.56	4.067	6.99	12.423
1984	NA	9.46	8.45	9.33	15.045	9.17	9.73	NA	12.223	7.8	5.55	4.483	NA	6.055	NA	3.795	8.377	NA	6.15	4.903	5.493	4.107	11.42	6.352	11.915	10.9	8.89	8.845	7.567	6.336	9.637	14.532	12.205	NA	NA	5.925	1.672	9.54	5.935	9.766	NA	9.693	4.543	7.792	10.405	9.302	7.24
1985	8.893	9.143	13.475	11.652	11.652	8.403	15.075	11.13	9.675	7.325	12.305	5.693	NA	9.545	NA	6.156	8.312	3.56	8.193	7.827	9.9	8.65	12.915	9.962	15.262	11.013	12.616	9.792	10.69	13.483	10.67	11.905	16.46	10.065	NA	5.767	4.65	9.645	9.25	11.51	16.77	11.086	5.606	8.445	7.96	10.877	6.985
1986	7.89	6.86	8.585	6.38	8.97	5.582	7.345	11.815	6.937	8.316	9.753	7.225	13.37	2.76	NA	4.055	6.375	3.195	5.61	4.115	6.89	8.74	8.68	8.192	12.512	8.116	12.24	8.622	8.105	9.23	10.515	11.602	10.915	9.81	NA	6.14	5.945	8.75	6.59	9.907	15.757	5.38	5.143	6.012	6.4	9.707	6.327
1987	4.81	5.04	7.745	6.315	5.922	4.407	6.1	4.085	7.542	7.01	6.78	3.02	10.715	4.39	8.72	3.13	5.552	1.866	4.425	3.712	5.527	7.2	3.185	8.07	12.11	4.896	6.826	5.537	4.725	5.205	5.005	4.507	7.015	3.855	NA	4.432	5.225	5.685	3.445	8.217	14.39	3.51	4.126	5.032	3.392	4.627	4.487
1988	5.363	7.022	10.595	8.752	5.635	6.197	6.635	8.315	2.775	3.837	7.646	6.912	7.61	6.687	8.033	5.365	6.857	4.54	6.712	3.112	4.625	3.697	2.522	6.135	5.89	5.403	9.733	4.547	5.115	5.157	4.122	6.76	9.91	5.145	NA	3.41	3.72	2.615	1.195	6.247	9.43	1.943	3.76	5.675	3.24	2.95	2.77
1989	3.363	7.305	8.11	7.03	4.617	6.532	9.34	6.72	6.982	6.825	7.96	3.467	6.005	5.485	7.616	5.672	6.407	2.4	5.982	3.04	4.87	3.18	3.22	3.95	5.997	3.71	5.976	4.035	5.11	6.647	3.287	2.177	8.82	5.135	NA	1.397	1.867	2.755	2.51	5.722	5.8	1.796	3.936	4.652	2.362	3.625	3.742
1990	2.723	5.492	6.285	3.02	3.26	4.572	6.985	2.1	3.032	4.155	6.57	1.845	6.547	2.745	5.483	4.392	3.135	1.862	2.675	2.765	2.307	5.2	3.77	7.365	7.76	4.146	6.106	3.252	5.672	6.83	6.607	5.432	11.575	9.155	NA	3.262	2.995	3.285	2.85	4.605	7	2.56	5.34	6.322	2.705	4.952	5.242
1991	3.6	5.682	7.76	2.365	2.167	5.557	6.81	6.192	4.457	6.61	8.326	1.347	5.91	3.902	4.023	3.145	5.487	2.065	4.09	3.87	1.325	5.817	4.345	10.042	5.576	4.13	6.813	3.957	5.237	6.792	5.582	3.717	8.64	9.275	NA	3.835	3.662	3.985	3.23	4.432	8.692	2.866	4.22	5.697	2.667	3.055	4.155
1992	2.163	3.305	7.135	3.09	1.332	5.125	4.827	4.927	5.595	4.395	3.343	1.102	6.047	1.44	3.256	3.152	4.495	3.202	2.145	1.397	0.86	1.697	3.655	4.297	1.536	2.136	2.376	3.255	3.847	2.805	6.155	3.89	10.21	7.28	NA	1.277	1.28	2.83	1.35	3.892	5.922	1.81	1.89	3.935	2.012	3.462	4.187
1993	2.913	4.032	4.71	3.007	1.722	4.152	3.437	3.7	4.065	4.355	4.75	2.13	4.865	1.93	3.406	2.282	3.855	2.182	2.007	1.802	1.157	3.512	3.315	5.765	3.206	2.51	3.62	3.95	2.712	2.735	7.132	5.017	9.73	7.59	NA	2.185	1.99	2.065	1.835	4.94	3.09	2.806	4.13	3.4	1.712	5.32	3.812
1994	2.15	2.915	2.58	1.342	1.085	3.032	3.352	3.287	3.267	2.26	4.136	1.312	2.317	1.067	2.613	1.355	2.807	2.095	1.892	2.087	1.11	1.695	1.97	2.952	3.03	2.47	3.78	2.805	2.38	4.69	4.737	3.467	5.93	6.49	NA	0.767	1.695	0.775	0.795	3.2	2.222	0.92	5.22	1.665	1.747	3.227	1.807
1995	2.92	4.497	5.525	3.057	1.605	3.772	3.75	4.425	5.732	3.335	6.453	1.79	3.345	3.067	2.313	2.642	3.452	1.727	2.752	2.07	1.98	2.352	1.962	4.565	3.556	2.096	6.146	2.475	2.895	5.562	5.537	3.755	3.53	7.565	8.72	1.117	2.352	1.3	1.04	4.165	1.615	1.493	4.143	1.522	1.865	2.38	1.962
1996	3.506	3.117	5.255	2.572	2.335	6.78	3.65	3.767	4.462	4.01	5.66	1.847	4.582	2.442	2.31	2.87	3.735	2.165	3.13	1.877	2.002	3.855	2.307	4.345	4.08	1.686	3.996	2.782	2.527	2.765	4.527	3.337	4.725	3.97	7.27	1.115	2.605	1.39	1.04	3	2.135	1.866	2.993	1.57	1.107	2.655	2.475
1997	3.723	4.09	6.18	3.107	2.65	6.365	3.292	3.317	4.317	3.967	5.006	1.315	3.832	2.265	3.616	3.297	3.646	2.302	4.395	2.032	2.602	3.915	2.592	5.815	4.425	2.15	4.57	2.475	2.802	3.53	4.782	5.18	7.12	4.715	10.35	1.157	2.345	2.61	1.705	3.3	1.77	3.03	3.71	2.852	1.84	3.177	3.087
1998	2.626	2.822	4.525	2.655	2.147	5.69	3.51	3.217	3.055	2.367	3.56	1.132	3.835	1.587	3.31	2.507	3.023	2.022	3.145	1.92	2.21	4.057	3.182	6.11	5.96	2.436	5.19	2.085	2.915	2.696	5.782	4.4	8.38	7.43	7.505	1.097	1.975	2.03	1.465	3.133	0.962	2.756	2.856	3.657	1.172	3.077	2.565
1999	2.63	2.625	5.75	2.43	2.007	4.722	2.666	2.882	3.655	2.377	3.36	1.142	3.522	1.735	3.226	3.06	3.07	2.425	2.83	1.575	2.56	3.69	2.95	4.267	5.56	3.86	3.89	2.777	2.927	3.616	6.022	2.917	6.37	7.815	10.685	0.897	1.882	1.475	1.095	2.733	1.372	2.626	2.746	3.407	1.882	3.867	1.975
2000	2.553	2.425	4.79	2.492	1.847	5.057	2.38	2.525	2.697	2.105	3.463	1.04	2.66	1.677	2.793	2.46	3.67	1.875	3.052	2.15	2.092	2.472	1.952	4.442	3.875	2.48	2.715	2.375	2.287	3.253	4.56	2.422	4.33	5.38	9.295	0.847	1.68	1.08	1.065	2.776	0.83	1.813	3.09	3.747	1.475	2.447	2.42
2001	4.023	2.672	5.105	2.205	1.815	4.786	2.816	2.595	3.095	2.452	4.045	0.9	3.47	1.392	2.63	2.33	2.775	1.85	2.58	2.335	1.87	4.165	2.907	5.627	4.91	3.016	2.895	2.13	2.807	3.003	3.422	2.737	4.44	5.03	5.425	1.275	2.422	2.11	1.165	2.41	0.862	2.03	3.533	3.627	1.96	2.965	2.795
2002	3.426	2.48	5.43	2.5	1.825	5.365	4.316	2.407	2.87	2.765	3.99	0.776	2.607	1.512	2.756	2.185	2.275	1.747	2.113	2.002	1.782	4.04	2.203	2.982	7.545	2.626	4.365	1.82	3.32	3.203	2.89	3.322	3.11	5.065	2.545	0.747	2.067	1.995	1.22	2.356	0.632	2.196	2.65	3.687	1.063	2.86	2.83
2003	3.506	2.235	4.795	2.19	1.977	4.885	4.316	2.197	2.71	2.263	3.29	1.56	2.275	1.355	2.39	2.13	1.76	1.675	3.343	2.127	1.852	4.067	2.066	4.402	4.805	3.443	6.17	2.275	2.677	3.33	3.995	3.433	5.24	5.545	2.12	0.892	2.36	2.05	1.61	3.1	0.865	2.96	2.546	3.452	1.796	2.58	2.442
2004	1.713	2.327	3.875	1.545	1.405	3.83	3.713	2.695	2.365	2.13	2.8	0.76	1.792	1.277	1.993	1.73	1.73	1.537	2.326	2.625	1.955	2.807	1.876	3.012	3.645	2.543	3.62	2.29	1.892	2.663	3.07	2.89	4.66	3.71	2.025	0.775	2.32	1.165	1.21	2.43	0.732	2.6	2.58	2.595	1.89	2.34	1.47
2005	1.676	1.637	2.675	1.387	1.185	3.25	3.193	1.767	1.835	1.866	2.56	0.443	1.777	1.317	1.806	1.287	1.68	1.555	1.525	1.106	1.96	1.355	1.31	2.38	1.985	1.066	1.74	1.982	1.395	0.876	1.43	1.886	1.09	1.335	3.105	0.563	1.095	0.88	0.895	1.615	0.642	1.25	1.083	1.375	0.7	1.035	1.412
2006	2.56	1.74	2.95	1.647	1.185	3.695	3.03	1.865	1.775	2.263	2.175	0.43	2.477	1.235	1.873	1.535	1.91	1.475	1.48	1.65	1.927	2.205	1.413	2.246	1.77	1.703	2.54	2.047	1.425	1.36	1.89	6.47	3.94	2.485	2.265	0.783	1.755	1.51	1.17	2.05	0.56	2.166	1.973	1.287	1.12	1.82	2.03
2007	1.96	1.822	3.135	1.85	1.335	3.02	3.99	2.03	2.045	1.666	2.475	0.453	1.833	1.19	1.763	1.432	1.39	1.36	1.44	1.643	1.425	2.68	1.77	2.81	3.095	2.325	3.68	2.012	1.49	2.156	2.315	4.015	4.99	4.285	1.485	1.003	2.275	1.615	1.52	2.49	0.615	2.986	2.593	1.267	1.435	2.41	3.45
2008	2.465	1.75	3.87	2.163	1.532	4.79	3.015	2.867	2.425	1.596	4.304	0.48	2.195	1.312	2.23	1.982	1.17	1.667	1.575	1.553	1.982	2.917	1.763	3.45	4.165	2.66	5.575	1.756	1.96	2.79	2.9	3.95	5.01	5.33	0.745	1.026	2.27	2.08	1.53	2.97	0.74	3.546	2.21	0.706	1.76	2.73	2.8
2009	2.56	1.63	3.66	1.41	1.747	3.585	2.13	2.293	1.995	1.406	2.125	0.63	1.4	1.15	1.723	1.933	2.16	1.255	1.555	1.25	1.522	2.935	2.586	2.77	2.92	3.165	3.98	1.656	2.407	2.873	3.115	3.46	3.52	3.915	1.14	1.063	2.395	1.32	1.35	4.165	0.7	2.853	2.506	1.156	1.26	2.775	2.362
2010	3.735	2.086	2.13	2.246	2.352	3.02	3.455	1.52	1.91	2.225	2.31	0.806	3.17	0.902	1.866	2.946	2.045	1.175	2.79	1.016	1.527	2.567	1.666	2.65	2.67	2.57	2.755	2.003	2.452	3.106	2.295	3.195	3.42	3.635	1.12	0.815	1.985	1.45	1.745	2.625	0.6	2.656	1.81	1.55	1.58	2.1	3.1
2011	4.235	2.52	3.43	2.93	2.947	4.14	3.34	1.596	2.78	2.38	3.92	1.113	2.06	1.16	2.67	2.646	1.74	1.677	2.93	1.163	2.192	3.457	2.156	2.835	3.585	2.59	3.29	2.276	2.885	3.52	2.61	3.69	4.03	3.785	0.785	0.65	2.135	NA	0.985	2.325	0.65	2.43	2.406	1.26	1.115	2.26	2.655
2012	2.73	2.276	4.43	1.925	2.622	4	3.13	1.903	2.52	1.85	2.21	0.796	1.44	1.165	2.806	3.523	1.995	2.282	2.09	1.63	2.745	4.442	2.446	2.355	4.23	1.31	2.245	3.873	2.697	2.826	2.165	2.05	4.7	2.315	1.21	0.6	1.79	NA	0.65	3.21	0.71	2.056	1.833	1.535	1.04	2.285	2.965
2013	3.145	2.82	4.075	2.335	2.872	4.265	2.53	2.25	2.885	1.78	2.47	0.71	2.29	1.25	3.203	3.95	1.68	2.35	0.52	1.333	2.955	4.937	2.123	2.165	3.455	1.64	3.675	3.923	2.992	2.73	2.355	2.485	4.78	3.305	0.805	0.595	1.66	NA	0.805	2.805	NA	2.08	1.84	0.885	1.545	1.807	2.832
2014	3.22	3.02	2.885	2.61	2.785	4.25	2.375	2.796	2.245	2.1	1.835	0.86	2.265	1.005	2.836	4.08	1.81	2.49	0.41	1.28	3.916	2.582	1.486	1.955	3.58	1.86	3.175	3.08	2.772	2.865	2.49	2.19	6.68	3.625	0.725	0.69	1.63	NA	0.98	1.86	NA	2.3	1.84	1.13	2.01	2.055	2.07
2015	3.8	3.035	3.86	2.15	2.23	3.82	1.795	3.326	2.725	2.18	2.235	NA	2.035	1.085	2.663	3.175	2.795	2.76	0.28	1.05	3.43	3.237	1.61	2.45	3.12	1.92	3.9	3.57	3.04	3.83	3.02	1.95	7.45	4.16	0.855	0.74	1.78	NA	0.87	0.95	NA	3.42	2.21	1.15	1.93	2.102	2.007
2016	2.865	2.35	3.325	1.94	2.025	3.565	2.75	3.48	3.65	1.67	2.185	NA	2.015	1.36	2.44	2.865	NA	2.3	0.5	1.22	2.915	3.837	1.63	3.66	2.77	2.31	3.87	5.05	NA	6.55	2.905	3.01	3.97	5.185	1.12	0.73	1.71	NA	0.48	1.33	NA	2.276	2.84	NA	1.66	2.692	3.003
2017	3.31	1.8	3.32	2.14	2.62	4.08	NA	4.03	4.715	1.99	2.38	NA	2.01	NA	3.7	NA	NA	2.18	NA	1.18	3.18	3.257	1.865	5.67	2.02	3.12	5.805	NA	NA	5.43	3.8	2.915	3.92	4.915	0.94	NA	NA	NA	1.02	NA	NA	1.84	3.67	NA	2.86	2.63	3.66
