# Supplementary material for: Tree-ring chronology data of non-native Pinus kesiya (Royle ex Gordon) in Zambia
Source: Data Brief. 2021 Oct 3;38:107447. doi: 10.1016/j.dib.2021.107447 (PMC8503584; doi:10.1016/j.dib.2021.107447)
Supplement: Supplementary file 4 [file mmc4.zip]

Archive with 1 entries (1 files):
- pkep.csv
