# Supplementary material for: Tree-ring chronology data of non-native Pinus kesiya (Royle ex Gordon) in Zambia
Source: Data Brief. 2021 Oct 3;38:107447. doi: 10.1016/j.dib.2021.107447 (PMC8503584; doi:10.1016/j.dib.2021.107447)
Supplement: Supplementary file 4 [file mmc4.zip › pkep.csv]

Date	Country	Site	Latitude	Longitude	StandID	code	plot	Tree_No.	Elevation	dbh	ID	Grade	W1	W2	L1	L2	T1	T2	V1	V2	S	D
19.10.2018	Zambia	Ichimpe	-12.6667	28.017	231	ipkab	1	13	1227	30.50	T13B1	A	26.7	17.4	32.5	32.4	12	11.5	0.037	0.034	8%	0.52
19.10.2018	Zambia	Ichimpe	-12.6667	28.017	231	ipkab	1	12	1228	42.00	T12B1	A	31.6	22.6	39	37.5	12	11.5	0.044	0.039	12%	0.58
19.10.2018	Zambia	Ichimpe	-12.6667	28.017	231	ipkab	2	31	1235	66.00	T31B2	A	26	24.8	37	37	12	11.8	0.042	0.04	3%	0.61
19.10.2018	Zambia	Ichimpe	-12.6667	28.017	231	ipkab	2	31	1235	66.00	T31A2	A	37.6	24.6	37.6	36.5	12	11.8	0.043	0.04	6%	0.62
19.10.2018	Zambia	Ichimpe	-12.6667	28.017	231	ipkab	1	11	1227	27.00	T11A1	B	23	22.6	36.4	36.4	12	11.5	0.041	0.038	8%	0.60
19.10.2018	Zambia	Ichimpe	-12.6667	28.017	231	ipkab	1	11	1227	27.00	T11B1	B	17	16.5	27	27	12	11.5	0.031	0.028	8%	0.59
19.10.2018	Zambia	Ichimpe	-12.6667	28.017	231	ipkab	1	19	1227	33.00	T19A1	A	39	23	38	37.5	12	11.5	0.043	0.039	9%	0.59
19.10.2018	Zambia	Ichimpe	-12.6667	28.017	231	ipkab	1	12	1228	42.00	T12A1	A	34	19.7	39.5	38	12	11.6	0.045	0.04	10%	0.49
19.10.2018	Zambia	Ichimpe	-12.6667	28.017	231	ipkab	2	29	1234	48.00	T29A2	A	40	27.8	39.2	39.2	12	11.8	0.044	0.043	3%	0.65
19.10.2018	Zambia	Ichimpe	-12.6667	28.017	231	ipkab	2	29	1234	48.00	T29B2	A	40	25.6	39	37.6	12	11.6	0.044	0.04	10%	0.64
19.10.2018	Zambia	Ichimpe	-12.6667	28.017	231	ipkab	2	27	1234	44.00	T27A2	A	26	24.7	38.9	38.9	12	11	0.044	0.037	16%	0.67
19.10.2018	Zambia	Ichimpe	-12.6667	28.017	231	ipkab	2	27	1234	44.00	T27A2	A	26	21	33.6	33.6	12	11.5	0.038	0.035	8%	0.60
19.10.2018	Zambia	Ichimpe	-12.6667	28.017	231	ipkab	1	25	1229	37.00	T25B2	B	24	22.1	31.5	31.5	12	11.8	0.036	0.034	3%	0.64
19.10.2018	Zambia	Ichimpe	-12.6667	28.017	231	ipkab	1	25	1229	37.00	T25A2	B	24	21.7	31	31	12	11.8	0.035	0.034	3%	0.64
19.10.2018	Zambia	Ichimpe	-12.6667	28.017	231	ipkab	2	30	1234	48.00	T30B2	B	20	18.8	30.2	30.2	12	11.6	0.034	0.032	7%	0.59
19.10.2018	Zambia	Ichimpe	-12.6667	28.017	231	ipkab	2	30	1234	48.00	T30A2	B	20	19.6	31.2	31.2	12	11.6	0.035	0.033	7%	0.59
19.10.2018	Zambia	Ichimpe	-12.6667	28.017	231	ipkab	1	13	1227	30.50	T13A1	A	22	19.6	32.5	32.4	12	11.5	0.037	0.034	8%	0.58
19.10.2018	Zambia	Ichimpe	-12.6667	28.017	231	ipkab	1	3	1183	13.00	T3B1	A	28.2	19.8	35	34	12	11.6	0.04	0.036	9%	0.55
19.10.2018	Zambia	Ichimpe	-12.6667	28.017	231	ipkab	1	3	1183	13.00	T3A1	A	20.1	19.8	34	34	12	10.4	0.038	0.029	25%	0.69
19.10.2018	Zambia	Ichimpe	-12.6667	28.017	231	ipkab	1	6	1220	20.00	T6B1	A	20.4	15.2	22.4	21.2	12	11.5	0.025	0.022	13%	0.69
19.10.2018	Zambia	Ichimpe	-12.6667	28.017	231	ipkab	1	6	1220	20.00	T6A1	B	23.7	17.9	22.5	22	12	11.8	0.025	0.024	5%	0.74
19.10.2018	Zambia	Ichimpe	-12.6667	28.017	231	ipkab	1	10	1227	35.50	T10B1	B	16	14	22.5	21.8	12	11.5	0.025	0.023	11%	0.62
19.10.2018	Zambia	Ichimpe	-12.6667	28.017	231	ipkab	1	8	1227	27.00	T8B1	A	38.9	23.6	34	32.5	12	11.8	0.038	0.036	8%	0.66
19.10.2018	Zambia	Ichimpe	-12.6667	28.017	231	ipkab	1	9	1227	44.00	T9A1	A	26.4	16.7	31	30.8	12	11.2	0.035	0.03	13%	0.55
19.10.2018	Zambia	Ichimpe	-12.6667	28.017	231	ipkab	1	5	1220	25.40	T5A1	A	27.7	18.3	34.4	33.5	12	11.2	0.039	0.033	15%	0.55
19.10.2018	Zambia	Ichimpe	-12.6667	28.017	231	ipkab	1	5	1220	25.40	T5B1	A	22	17.4	33.5	33.4	12	11.2	0.038	0.033	13%	0.53
19.10.2018	Zambia	Ichimpe	-12.6667	28.017	231	ipkab	1	24	1229	26.00	T24A2	A	23	21.1	33.1	33.1	12	11.5	0.037	0.034	8%	0.61
19.10.2018	Zambia	Ichimpe	-12.6667	28.017	231	ipkab	1	8	1227	29.00	T8A1	A	28	25.1	34.6	34.6	12	11.5	0.039	0.036	8%	0.70
19.10.2018	Zambia	Ichimpe	-12.6667	28.017	231	ipkab	1	19	1227	33.00	T19B1	A	33.4	20.5	34.5	33.5	12	11.8	0.039	0.037	6%	0.56
19.10.2018	Zambia	Ichimpe	-12.6667	28.017	231	ipkab	1	23	1228	36.20	T23B1	A	30.9	19.6	36.2	35.2	12	11.5	0.041	0.037	11%	0.54
19.10.2018	Zambia	Ichimpe	-12.6667	28.017	231	ipkab	1	22	1228	52.00	T22A1	A	25	17	32.6	32.6	12	11.5	0.037	0.034	8%	0.50
19.10.2018	Zambia	Ichimpe	-12.6667	28.017	231	ipkab	1	22	1228	52.00	T22B1	A	25.6	17.1	33.5	32.6	12	11.5	0.038	0.034	11%	0.51
19.10.2018	Zambia	Ichimpe	-12.6667	28.017	231	ipkab	1	14	1227	24.30	T14B1	B	14.3	11.9	21	20.6	12	10.6	0.024	0.018	23%	0.65
19.10.2019	Zambia	Ichimpe	-12.6667	28.017	231	ipkab	2	27	1234	44.00	T27B2	A	24.6	22.6	36.6	36.6	12	10.8	0.041	0.034	19%	0.67
19.10.2020	Zambia	Ichimpe	-12.6667	28.017	231	ipkab	1	4	1208	29.00	T4B1	B	29.4	22.3	29	29	12	10.7	0.033	0.026	20%	0.86
19.10.2021	Zambia	Ichimpe	-12.6667	28.017	231	ipkab	1	15	1227	20.00	T15B1	B	9.8	8.9	16.5	16.5	12	10.8	0.019	0.015	19%	0.59
19.10.2022	Zambia	Ichimpe	-12.6667	28.017	231	ipkab	1	21	1228	29.50	T21A1	B	16.3	12.3	20	19	12	10.9	0.023	0.018	22%	0.69
19.10.2023	Zambia	Ichimpe	-12.6667	28.017	231	ipkab	1	23	1228	36.20	T23A1	B	31.5	21.3	34.5	34	12	11	0.039	0.032	17%	0.66
19.10.2024	Zambia	Ichimpe	-12.6667	28.017	231	ipkab	1	9	1227	44.00	T9a1	B	19	12.1	21.5	20.6	12	11	0.024	0.02	19%	0.62
19.10.2024	Zambia	Ichimpe	-12.6667	28.017	231	ipkab	1	16	1227	30.60	T16A1	B	28.6	15.4	28	27	12	11.5	0.032	0.028	11%	0.55
19.10.2025	Zambia	Ichimpe	-12.6667	28.017	231	ipkab	1	14	1227	24.30	T14A1	B	17.4	10.5	21.2	20.8	12	11.5	0.024	0.022	10%	0.49
19.10.2026	Zambia	Ichimpe	-12.6667	28.017	231	ipkab	1	20	1228	52.00	T20A1	A	27.2	18.1	31.4	30.3	12	11.3	0.036	0.03	14%	0.60
19.10.2027	Zambia	Ichimpe	-12.6667	28.017	231	ipkab	1	7	1220	20.00	T7A1	B	21.7	16.4	29.5	24.8	12	11.5	0.033	0.026	23%	0.64
19.10.2024	Zambia	Ichimpe	-12.6667	28.017	231	ipkab	1	9	1227	44.00	T9B1	B	25.5	16.5	32	31	12	11	0.036	0.029	19%	0.56
19.10.2025	Zambia	Ichimpe	-12.6667	28.017	231	ipkab	1	15	1208	20.00	T15A1	B	27.8	16.3	29.5	28.5	12	11.3	0.033	0.029	14%	0.57
19.10.2026	Zambia	Ichimpe	-12.6667	28.017	231	ipkab	1	17	1227	17.50	T17b1	B	27.2	18.7	28.9	28	12	11.2	0.033	0.028	16%	0.68
19.10.2021	Zambia	Ichimpe	-12.6667	28.017	231	ipkab	1	16	1227	30.60	T16b1	B	13	11.7	17.4	17.4	12	11.5	0.02	0.018	8%	0.65
19.10.2022	Zambia	Ichimpe	-12.6667	28.017	231	ipkab	1	7	1220	20.00	T7b1	B	20.9	15.8	25.3	24.4	12	11.5	0.029	0.025	11%	0.62
19.10.2023	Zambia	Ichimpe	-12.6667	28.017	231	ipkab	1	18	1226	29.00	T18b1	B	27.2	14.7	27.2	24	12	11.7	0.031	0.026	17%	0.57
19.10.2024	Zambia	Ichimpe	-12.6667	28.017	231	ipkab	1	18	1226	29.00	T18A1	B	27	14	25.2	24.2	12	11.3	0.029	0.024	15%	0.58
19.10.2025	Zambia	Ichimpe	-12.6667	28.017	231	ipkab	1	2	1160	18.50	T20B1	A	23.2	18.4	32.5	31.5	12	11.3	0.037	0.032	14%	0.58
19.10.2026	Zambia	Ichimpe	-12.6667	28.017	231	ipkab	1	17	1227	17.50	T17A1	A	32.2	23.3	31.5	30.5	12	11.6	0.036	0.032	10%	0.72
19.10.2027	Zambia	Ichimpe	-12.6667	28.017	231	ipkab	1	21	1228	29.50	T21A1	B	17.1	13	21	21.2	12	11.6	0.024	0.022	6%	0.58
15.10.2018	Zambia	Chati	-12.75	28.833	306	cpkab	1	13	1380	30.20	T13B1	B	28.1	18.5	30.5	29.7	12	11.6	0.035	0.031	9%	0.59
15.10.2019	Zambia	Chati	-12.75	28.833	306	cpkab	1	5	1380	30.50	T5A1	B	20.6	14.4	25.5	25	12	11.6	0.029	0.026	8%	0.55
15.10.2020	Zambia	Chati	-12.75	28.833	306	cpkab	1	14	1380	26.00	T14b1	B	20.1	14.9	22.5	21.6	12	11.4	0.025	0.022	13%	0.68
15.10.2021	Zambia	Chati	-12.75	28.833	306	cpkab	1	12	1380	30.40	T12B1	B	23.8	16.6	24	24	12	11.6	0.027	0.025	7%	0.65
15.10.2022	Zambia	Chati	-12.75	28.833	306	cpkab	1	15	1380	26.00	T15A1	B	19.7	18.7	25	24.5	12	11.8	0.028	0.027	5%	0.70
15.10.2023	Zambia	Chati	-12.75	28.833	306	cpkab	1	15	1380	26.00	T15B1	B	23.1	19.7	25	24.5	12	11.8	0.028	0.027	5%	0.74
15.10.2023	Zambia	Chati	-12.75	28.833	306	cpkab	1	13	1380	38.20	T13A1	B	24.7	19.7	23.5	23.5	12	11.8	0.027	0.026	3%	0.77
15.10.2024	Zambia	Chati	-12.75	28.833	306	cpkab	2	22	1384	42.50	T22B2	B	23.6	16	27	26.4	12	11.6	0.031	0.028	9%	0.57
15.10.2025	Zambia	Chati	-12.75	28.833	306	cpkab	2	22	1384	42.50	T22a2	B	22.1	17	29	28.6	12	11.6	0.033	0.03	8%	0.56
15.10.2025	Zambia	Chati	-12.75	28.833	306	cpkab	1	16	1378	27.00	T16A1	B	22.3	16.8	24	23.3	12	11.6	0.027	0.025	9%	0.68
15.10.2026	Zambia	Chati	-12.75	28.833	306	cpkab	2	33	1382	22.50	T33A1	B	26.9	18.8	30	29.2	12	11.6	0.034	0.031	9%	0.61
15.10.2027	Zambia	Chati	-12.75	28.833	306	cpkab	2	33	1382	22.50	T33B2	A	26.4	18.2	30	29.3	12	11.5	0.034	0.03	10%	0.60
15.10.2027	Zambia	Chati	-12.75	28.833	306	cpkab	2	23	1383	28.00	T23A2	A	27.1	17.2	32.5	31.5	12	11.5	0.037	0.033	11%	0.53
15.10.2028	Zambia	Chati	-12.75	28.833	306	cpkab	1	9	1381	47.50	T9A1	A	26.4	19.1	34.7	34	12	11.6	0.039	0.036	8%	0.53
15.10.2029	Zambia	Chati	-12.75	28.833	306	cpkab	1	19	1381	34.50	T19A2	A	22.1	15.5	31	30.2	12	11.6	0.035	0.032	9%	0.49
15.10.2030	Zambia	Chati	-12.75	28.833	306	cpkab	1	19	1381	34.50	T19B2	A	27.1	16.5	34	30.7	12	11.6	0.038	0.032	16%	0.51
15.10.2030	Zambia	Chati	-12.75	28.833	306	cpkab	1	9	1381	47.50	T9b1	A	24.2	17.8	34	33.2	12	11.6	0.038	0.035	9%	0.51
15.10.2031	Zambia	Chati	-12.75	28.833	306	cpkab	1	7	1380	33.40	T7B1	A	24.8	18.3	28	27	12	11.6	0.032	0.029	10%	0.64
15.10.2032	Zambia	Chati	-12.75	28.833	306	cpkab	1	7	1380	33.40	T7A1	A	23.4	16.8	27	26.2	12	11.6	0.031	0.028	9%	0.61
15.10.2032	Zambia	Chati	-12.75	28.833	306	cpkab	1	3	1378	23.00	T3B2	A	30.1	18.7	34.2	33.4	12	11.5	0.039	0.035	10%	0.54
15.10.2033	Zambia	Chati	-12.75	28.833	306	cpkab	1	3	1378	23.00	T3A1	A	14.2	8.9	17.2	18	12	11.5	0.019	0.019	4%	0.48
15.10.2034	Zambia	Chati	-12.75	28.833	306	cpkab	1	3	1378	23.00	T3B1	A	14	9.1	16	16	12	11.5	0.018	0.017	8%	0.55
15.10.2034	Zambia	Chati	-12.75	28.833	306	cpkab	1	36	1378	31.30	T36A2	A	26.3	18.7	31.5	30.2	12	11.5	0.036	0.031	12%	0.60
15.10.2033	Zambia	Chati	-12.75	28.833	306	cpkab	1	10	1381	28.20	T10A1	B	15.6	10	20.5	20	12	11.6	0.023	0.021	9%	0.47
15.10.2034	Zambia	Chati	-12.75	28.833	306	cpkab	1	6	1380	36.50	T6B1	A	24.5	17.2	27.5	26.5	12	11.4	0.031	0.027	13%	0.64
15.10.2035	Zambia	Chati	-12.75	28.833	306	cpkab	1	16	1378	27.00	T16B1	B	13.7	10.6	20	20	12	11.5	0.023	0.021	8%	0.51
15.10.2036	Zambia	Chati	-12.75	28.833	306	cpkab	1	16	1378	27.00	T16B1	B	21	10.6	21	20	12	11.5	0.024	0.021	13%	0.51
15.10.2037	Zambia	Chati	-12.75	28.833	306	cpkab	1	18	1381	25.30	T18B1	B	18.8	12.6	22	21.5	12	11.6	0.025	0.023	9%	0.55
15.10.2038	Zambia	Chati	-12.75	28.833	306	cpkab	1	18	1381	25.30	T18A1	B	20.5	13.4	23	22.4	12	11.6	0.026	0.024	9%	0.57
15.10.2038	Zambia	Chati	-12.75	28.833	306	cpkab	1	12	1380	30.40	T12A1	B	22.8	15.9	23.5	22.7	12	11.5	0.027	0.024	11%	0.67
15.10.2039	Zambia	Chati	-12.75	28.833	306	cpkab	1	5	1380	30.50	T5A1	A	20.4	14.5	25	24.5	12	11.6	0.028	0.026	8%	0.56
15.10.2040	Zambia	Chati	-12.75	28.833	306	cpkab	1	11	1381	32.80	T11B1	A	22	14.6	26	25	12	11.6	0.029	0.026	10%	0.55
15.10.2041	Zambia	Chati	-12.75	28.833	306	cpkab	1	11	1381	32.80	T11A1	A	20.7	13.5	24	23.2	12	11.6	0.027	0.025	10%	0.55
15.10.2041	Zambia	Chati	-12.75	28.833	306	cpkab	1	11	1381	32.80	TXB1	B	22.6	15.9	30.5	30	12	11.6	0.035	0.032	8%	0.50
15.10.2042	Zambia	Chati	-12.75	28.833	306	cpkab	1	17	1377	37.00	T17B1	A	23.7	16.6	28.5	28	12	11.6	0.032	0.03	8%	0.56
15.10.2043	Zambia	Chati	-12.75	28.833	306	cpkab	1	17	1377	37.00	T17A1	A	23.9	16.7	28	27.6	12	11.6	0.032	0.029	8%	0.57
15.10.2043	Zambia	Chati	-12.75	28.833	306	cpkab	2	27	1382	44.00	T27A2	A	27.1	18.2	29	28	12	11.6	0.033	0.03	10%	0.62
15.10.2044	Zambia	Chati	-12.75	28.833	306	cpkab	2	27	1382	44.00	T27B2	A	29.4	18.6	30.5	29.5	12	11.6	0.035	0.031	10%	0.60
15.10.2044	Zambia	Chati	-12.75	28.833	306	cpkab	1	34	1381	24.80	T34B2	A	20.9	11.9	23.5	22.7	12	11.6	0.027	0.024	10%	0.50
15.10.2045	Zambia	Chati	-12.75	28.833	306	cpkab	1	34	1381	24.80	T34A2	A	26.3	15.2	28.2	27.4	12	11.6	0.032	0.029	9%	0.53
15.10.2046	Zambia	Chati	-12.75	28.833	306	cpkab	1	2	1376	44.40	T2A1	B	24.5	18.2	30	29.2	12	11.6	0.034	0.031	9%	0.59
15.10.2047	Zambia	Chati	-12.75	28.833	306	cpkab	2	26	1384	33.00	T26A2	A	27.5	17.4	30	29.5	12	11.5	0.034	0.031	10%	0.57
15.10.2048	Zambia	Chati	-12.75	28.833	306	cpkab	2	26	1384	33.00	T26B2	A	28.9	18.5	32	32	12	11.5	0.036	0.033	8%	0.56
15.10.2048	Zambia	Chati	-12.75	28.833	306	cpkab	1	8	1382	26.00	T8A1	A	19.9	14	22.3	21.9	12	11.6	0.025	0.023	8%	0.61
15.10.2049	Zambia	Chati	-12.75	28.833	306	cpkab	1	8	1382	26.00	T8B1	A	20	13.9	22	21.6	12	11.6	0.025	0.023	8%	0.61
15.10.2049	Zambia	Chati	-12.75	28.833	306	cpkab	1	6	1380	36.50	T6A1	A	21.6	15.4	23.5	23.2	12	11.6	0.027	0.025	8%	0.63
15.10.2050	Zambia	Chati	-12.75	28.833	306	cpkab	1	10	1381	28.20	T10B1	B	22.9	15	26	26	12	11.6	0.029	0.027	7%	0.55
15.10.2051	Zambia	Chati	-12.75	28.833	306	cpkab	1	14	1380	26.00	T14A1	B	17.1	12.1	21.8	21	12	11.6	0.025	0.022	10%	0.55
15.10.2052	Zambia	Chati	-12.75	28.833	306	cpkab	1	36	1378	31.30	T36B2	A	26.2	18.1	31.5	30.6	12	11.6	0.036	0.032	9%	0.56
15.10.2053	Zambia	Chati	-12.75	28.833	306	cpkab	1	1	1376	22.00	T1A1	B	12.9	9.9	15	14.6	12	11.5	0.017	0.015	11%	0.65
